# Supplementary material for: Combination of Expanded Allogeneic NK Cells and T Cell-Based Immunotherapy Exert Enhanced Antitumor Effects
Source: Cancers (Basel). 2022 Dec 30;15(1):251. doi: 10.3390/cancers15010251 (PMC9818244; doi:10.3390/cancers15010251)
Supplement: Supplementary file 1 [file cancers-15-00251-s001.zip]

Archive with 2 entries (2 files):
- Supplementary Figures.zip
- Supplementary Tables.zip
